# Supplementary material for: Low awareness and common misconceptions about schistosomiasis in endemic lowland areas in Western Ethiopia: a mixed-methods study
Source: BMC Public Health. 2021 Jun 4;21:1064. doi: 10.1186/s12889-021-11106-y (PMC8178865; doi:10.1186/s12889-021-11106-y)
Supplement: Supplementary file 4 — Additional file 4: Supplementary file 4 Data.xlsx [file 12889_2021_11106_MOESM4_ESM.xlsx]

## Sheet: Sheet1
Q1	Q2	Q3	Q4	Q5	Q6	Q7	Q8	Q9	Q10	Q11	Q12	Q13	Q14	Q15	Q16	Q17	Q18	Q19	Q20	Q21	Q22	Q23	Q24	Q25	Q26	Q27	Q28	Q29	Q30	Q31	Q32	Q33	Q34	Q35	Q36	Q37	Q38	Q39	Q40	Q41	Q42	Q43	Q44	Q45	Q46	Q47	Q48	Q49	Q50
A373	meti	male	2021-12-19	student	gumuz	primary	yes	yes,some times	yes,all the times	bono or public stand pump	no	river or stream	YES	not use		no																														yes	I don't know	I don't know	agree
A372	meti	male	2021-12-19	farmer	gumuz	not formaly educated	yes	yes,some times	yes,all the times	bono or public stand pump	no	river or stream	YES	not use		no																														no
A371	meti	female	2021-12-19	student	gumuz	primary	yes	no	yes,some times	bono or public stand pump	no	river or stream	YES	all the times		no																														no
A370	meti	male	2021-12-19	student	gumuz	primary	yes	yes,some times	yes,some times	bono or public stand pump	no	river or stream	YES	not use		yes	no	no	yes	no	bilarzia'	eating food longtime aftter cook	yes	no	no	no	yes'	no	yes'	no	no	no	no	no	no	yes	yes'	no	no	agree	agree	agree	disagree	yes	disagree	yes	agree	I don't know	agree
A369	meti	male	20-27	farmer	gumuz	primary	yes	yes,some times	yes,all the times	bono or public stand pump	no	river or stream	NO		in bush	no																														no
A368	meti	male	2021-12-19	farmer	gumuz	primary	yes	yes,some times	yes,some times	bono or public stand pump	no	river or stream	YES	not use		no																														no
A367	meti	male	2021-12-19	student	gumuz	primary	yes	yes,some times	yes,some times	bono or public stand pump	no	river or stream	YES	not use		no																														no
A366	meti	female	20-27	farmer	gumuz	primary	yes	no	yes,some times	bono or public stand pump	no	river or stream	YES	not use		no																														no
A365	meti	female	2021-12-19	student	gumuz	primary	yes	no	yes,some times	bono or public stand pump	no	river or stream	YES	all the times		no																														yes	I don't know	I don't know	agree
A364	meti	female	20-27	farmer	gumuz	not formaly educated	no	yes,some times	yes,all the times	bono or public stand pump	no	river or stream	YES	not use		no																														no
A363	meti	female	2021-12-19	student	gumuz	primary	yes	no	yes,some times	bono or public stand pump	no	river or stream	NO		in bush	no																														no
A362	meti	male	20-27	farmer	gumuz	not formaly educated	no	yes,some times	yes,some times	bono or public stand pump	no	river or stream	YES	some times		yes	yes	no	no	no	picka	picka biting	yes	yes	no	no	yes'	no	yes'	no	no	no	no	yes	yes	yes	no				agree	agree	I don't know	I don't know	disagree	yes	agree	I don't know	disagree
A361	meti	male	2021-12-19	student	gumuz	primary	yes	yes,all the time	yes,all the times	bono or public stand pump	no	river or stream	YES	not use		yes	no	no	yes	no	picka	picka biting	yes	yes	no	no	yes'	yes	no								no				agree	agree	I don't know	no	disagree	yes	agree	I don't know	agree
A360	meti	male	2021-12-19	student	gumuz	primary	yes	yes,all the time	yes,all the times	bono or public stand pump	no	river or stream	NO		in bush	no																														yes	I don't know	I don't know	agree
A359	meti	female	2021-12-19	farmer	gumuz	not formaly educated	yes	yes,some times	yes,some times	bono or public stand pump	no	river or stream	YES	not use		no																														no
A358	meti	male	2021-12-19	farmer	gumuz	primary	yes	yes,all the time	yes,all the times	bono or public stand pump	no	river or stream	YES	some times		no																														no
A357	meti	male	20-27	farmer	gumuz	not formaly educated	no	yes,all the time	yes,all the times	bono or public stand pump	no	river or stream	YES	some times		no																														no
A356	meti	male	2021-12-19	student	gumuz	primary	yes	yes,some times	yes,all the times	bono or public stand pump	no	river or stream	YES	some times		no																														yes	I don't know	I don't know	agree
A355	meti	female	2021-12-19	student	gumuz	primary	yes	yes,some times	yes,some times	bono or public stand pump	no	river or stream	YES	some times		no																														yes	I don't know	I don't know	agree
A354	meti	male	2021-12-19	student	gumuz	primary	yes	yes,some times	yes,some times	bono or public stand pump	no	river or stream	YES	some times		no																														yes	I don't know	I don't know	agree
A321	meti	male	2021-12-19	student	gumuz	primary	yes	yes,some times	yes,all the times	bono or public stand pump	no	river or stream	YES	some times		no																														yes	I don't know	I don't know	agree
A322	meti	female	2021-12-19	student	gumuz	primary	yes	yes,some times	yes,some times	bono or public stand pump	no	river or stream	YES	some times		no																														yes	I don't know	I don't know	agree
A323	meti	female	2021-12-19	student	gumuz	primary	yes	yes,some times	yes,some times	bono or public stand pump	no	river or stream	NO		in bush	no																														yes	I don't know	I don't know	agree
A324	meti	male	2021-12-19	student	gumuz	primary	yes	yes,all the time	yes,all the times	bono or public stand pump	no	river or stream	YES	some times		no																														yes	I don't know	I don't know	agree
A325	meti	male	2021-12-19	student	gumuz	primary	yes	no	yes,some times	bono or public stand pump	no	river or stream	NO		in bush	yes	no	no	yes	no	picka	I didn't know	yes	yes	no	no	yes'	no	yes'	no	no	no	no	no	no	yes	no				agree	agree	I don't know	I don't know	I don't know	yes	agree	agree	agree
A326	meti	female	2021-12-19	student	gumuz	primary	yes	yes,some times	yes,some times	bono or public stand pump	no	river or stream	YES	not use		no																														no
A327	meti	female	2021-12-19	student	gumuz	primary	yes	no	yes,some times	bono or public stand pump	no	river or stream	YES	all the times		no																														yes	I don't know	I don't know	agree
A328	meti	male	2021-12-19	student	gumuz	primary	yes	yes,all the time	yes,all the times	bono or public stand pump	no	river or stream	NO		in bush	no																														yes	agree	I don't know	agree
A329	meti	female	2021-12-19	student	gumuz	primary	yes	yes,all the time	yes,all the times	bono or public stand pump	no	river or stream	YES	some times		no																														no
A330	meti	female	2021-12-19	student	gumuz	primary	yes	yes,some times	yes,some times	bono or public stand pump	no	river or stream	YES	some times		no																														yes	agree	I don't know	agree
A331	meti	male	2021-12-19	student	gumuz	primary	yes	yes,all the time	yes,all the times	bono or public stand pump	no	river or stream	YES	some times		yes	no	no	yes	no	picka	picka biting	yes	yes	no	no	yes'	no	no								no				agree	agree	agree	I don't know	I don't know	yes	agree	I don't know	agree
A332	meti	male	2021-12-19	student	gumuz	primary	yes	yes,all the time	yes,all the times	bono or public stand pump	no	river or stream	YES	some times		no																														yes	agree	I don't know	agree
A333	meti	male	2021-12-19	student	gumuz	primary	yes	yes,some times	yes,some times	bono or public stand pump	no	river or stream	NO		in bush	no																														yes	agree	I don't know	agree
A334	meti	female	2021-12-19	student	gumuz	primary	yes	yes,some times	yes,some times	bono or public stand pump	no	river or stream	YES	all the times		no																														yes	agree	I don't know	agree
A335	meti	female	2021-12-19	farmer	gumuz	primary	yes	yes,some times	yes,all the times	bono or public stand pump	no	river or stream	YES	some times		no																														no
A336	meti	female	2021-12-19	student	gumuz	primary	yes	yes,some times	yes,some times	bono or public stand pump	no	river or stream	YES	some times		no																														yes	agree	I don't know	agree
A337	meti	male	2021-12-19	student	gumuz	primary	yes	yes,all the time	yes,all the times	bono or public stand pump	no	river or stream	YES	some times		no																														yes	agree	I don't know	agree
A338	meti	female	2021-12-19	student	gumuz	primary	yes	yes,some times	yes,some times	bono or public stand pump	no	river or stream	YES	some times		no																														yes	agree	I don't know	agree
A339	meti	male	2021-12-19	student	gumuz	primary	yes	yes,some times	yes,all the times	bono or public stand pump	no	river or stream	NO		in bush	no																														yes	agree	I don't know	agree
A340	meti	male	20-27	student	gumuz	primary	yes	yes,some times	yes,all the times	bono or public stand pump	no	river or stream	YES	not use		no																														no
A341	meti	male	2021-12-19	student	gumuz	primary	yes	yes,some times	yes,all the times	bono or public stand pump	no	river or stream	YES	some times		no																														yes	agree	I don't know	agree
A342	meti	male	2021-12-19	student	gumuz	primary	yes	yes,all the time	yes,all the times	bono or public stand pump	no	river or stream	YES	some times		no																														yes	agree	I don't know	agree
A343	meti	male	2021-12-19	student	gumuz	primary	yes	yes,some times	yes,some times	bono or public stand pump	no	river or stream	NO		in bush	no																														yes	agree	I don't know	agree
A344	meti	male	2021-12-19	student	gumuz	primary	yes	yes,all the time	yes,all the times	bono or public stand pump	no	river or stream	YES	some times		no																														yes	agree	I don't know	agree
A345	meti	female	2021-12-19	student	gumuz	primary	yes	yes,some times	yes,some times	bono or public stand pump	no	river or stream	YES	some times		no																														yes	agree	I don't know	agree
A346	meti	female	2021-12-19	student	gumuz	primary	yes	yes,some times	yes,some times	bono or public stand pump	no	river or stream	NO		in bush	no																														yes	agree	I don't know	agree
A347	meti	female	2021-12-19	farmer	gumuz	primary	yes	yes,all the time	yes,all the times	bono or public stand pump	no	river or stream	NO		in bush	no																														no
A348	meti	female	2021-12-19	student	gumuz	primary	yes	yes,some times	yes,some times	bono or public stand pump	no	river or stream	YES	some times		no																														yes	agree	I don't know	agree
A349	meti	female	20-27	farmer	gumuz	primary	yes	yes,some times	yes,all the times	bono or public stand pump	no	river or stream	NO		in bush	no																														no
A350	meti	male	2021-12-19	student	gumuz	primary	yes	yes,some times	yes,some times	bono or public stand pump	no	river or stream	YES	some times		no																														yes	agree	I don't know	agree
A351	meti	female	2021-12-19	student	gumuz	primary	yes	yes,some times	yes,some times	bono or public stand pump	no	river or stream	NO		in bush	no																														yes	agree	I don't know	agree
A352	meti	male	2021-12-19	student	gumuz	primary	yes	yes,all the time	yes,all the times	bono or public stand pump	no	river or stream	YES	some times		no																														yes	agree	I don't know	agree
A353	meti	female	2021-12-19	student	gumuz	primary	yes	no	yes,some times	bono or public stand pump	no	river or stream	NO		in bush	no																														yes	agree	I don't know	agree
A302	meti	male	2021-12-19	student	gumuz	primary	yes	yes,all the time	yes,all the times	bono or public stand pump	no	river or stream	YES	some times		no																														no
A303	meti	male	20-27	farmer	gumuz	primary	yes	yes,all the time	yes,all the times	bono or public stand pump	no	river or stream	YES	some times		no																														no
A304	meti	male	20-27	student	gumuz	primary	yes	yes,all the time	yes,all the times	bono or public stand pump	no	river or stream	YES	all the times		no																														no
A305	meti	female	2021-12-19	student	gumuz	primary	yes	yes,some times	yes,some times	bono or public stand pump	no	river or stream	YES	some times		yes	no	no	yes	no	picka	picka biting	yes	yes	no	no	yes'	no	no								no				agree	agree	I don't know	I don't know	disagree	yes	agree	I don't know	agree
A306	meti	male	20-27	student	gumuz	primary	yes	yes,some times	yes,some times	bono or public stand pump	no	river or stream	YES	some times		yes	yes	no	no	no	picka	picka biting	yes	yes	no	no	yes'	no	yes'	no	no	no	no	yes	no	yes	no				agree	agree	I don't know	I don't know	I don't know	yes	agree	I don't know	I don't know
A307	meti	female	2021-12-19	student	gumuz	primary	yes	yes,some times	yes,some times	bono or public stand pump	no	river or stream	YES	some times		no																														yes	agree	I don't know	agree
A308	meti	male	2021-12-19	student	gumuz	primary	yes	yes,all the time	yes,all the times	bono or public stand pump	no	river or stream	YES	some times		yes	no	no	yes	no	picka	eating food longtime aftter cook	yes	no	no	no	yes'	no	yes'	no	no	no	no	yes	no	yes	no				agree	agree	I don't know	I don't know	I don't know	yes	agree	I don't know	agree
A309	meti	female	2021-12-19	student	gumuz	primary	yes	no	yes,some times	bono or public stand pump	no	river or stream	NO		in bush	no																														yes	agree	I don't know	agree
A310	meti	male	20-27	student	gumuz	primary	yes	yes,some times	yes,some times	bono or public stand pump	no	river or stream	YES	some times		no																														no
A3011	meti	female	2021-12-19	student	gumuz	primary	yes	yes,some times	yes,some times	bono or public stand pump	no	river or stream	NO		in bush	yes	no	no	yes	no	picka	picka biting	yes	no	no	no	yes'	no	no								no				agree	agree	disagree	I don't know	I don't know	yes	disagree	I don't know	agree
A312	meti	male	2021-12-19	student	gumuz	primary	yes	yes,some times	yes,some times	bono or public stand pump	no	river or stream	NO		in bush	no																														yes	I don't know	I don't know	agree
A313	meti	male	20-27	farmer	gumuz	primary	yes	yes,all the time	yes,all the times	bono or public stand pump	no	river or stream	NO		in bush	no																														no
A314	meti	male	2021-12-19	student	gumuz	primary	yes	yes,all the time	yes,all the times	bono or public stand pump	no	river or stream	YES	not use		no																														yes	agree	I don't know	agree
A315	meti	female	2021-12-19	student	gumuz	primary	yes	yes,some times	yes,some times	bono or public stand pump	no	river or stream	NO		in bush	no																														yes	disagree	I don't know	agree
A316	meti	male	2021-12-19	student	gumuz	primary	yes	yes,some times	yes,all the times	tap water	yes	bono or public stand pump	NO		in farme	yes	no	no	no	yes	picka	picka biting	yes	yes	no	no	yes'	no	no								no				agree	agree	I don't know	I don't know	I don't know	yes	agree	I don't know	agree
A317	meti	female	2021-12-19	student	gumuz	primary	yes	yes,some times	yes,some times	bono or public stand pump	no	river or stream	YES	some times		no																														no
A318	meti	male	2021-12-19	student	gumuz	primary	yes	yes,some times	yes,all the times	bono or public stand pump	no	river or stream	YES	some times		no																														yes	agree	I don't know	agree
A319	meti	male	20-27	student	gumuz	primary	yes	yes,all the time	yes,all the times	bono or public stand pump	no	river or stream	YES	some times		no																														yes	agree	I don't know	agree
A320	meti	female	20-27	farmer	gumuz	primary	yes	yes,some times	yes,some times	bono or public stand pump	no	river or stream	YES	some times		no																														yes	agree	I don't know	I don't know
A267	meti	male	20-27	student	gumuz	primary	yes	yes,some times	yes,some times	bono or public stand pump	no	river or stream	YES	some times		no																														yes	agree	I don't know	I don't know
A268	meti	male	20-27	student	gumuz	primary	yes	yes,some times	yes,all the times	bono or public stand pump	no	river or stream	YES	all the times		no																														yes	agree	I don't know	I don't know
A269	meti	male	2021-12-19	student	gumuz	primary	yes	yes,some times	yes,some times	bono or public stand pump	no	river or stream	YES	all the times		no																														yes	agree	I don't know	agree
A270	meti	female	2021-12-19	student	gumuz	primary	yes	yes,all the time	yes,some times	bono or public stand pump	no	river or stream	YES	all the times		no																														yes	agree	I don't know	agree
A271	meti	male	2021-12-19	student	gumuz	primary	yes	yes,some times	yes,some times	bono or public stand pump	no	river or stream	NO		in bush	no																														yes	agree	I don't know	agree
A272	meti	male	20-27	student	gumuz	primary	yes	yes,all the time	yes,all the times	bono or public stand pump	no	river or stream	YES	some times		no																														yes	agree	I don't know	I don't know
A273	meti	female	2021-12-19	student	gumuz	primary	yes	yes,some times	yes,some times	bono or public stand pump	no	river or stream	YES	all the times		no																														yes	agree	I don't know	I don't know
A274	meti	female	20-27	student	gumuz	primary	yes	yes,some times	yes,some times	bono or public stand pump	no	river or stream	YES	some times		no																														yes	agree	I don't know	I don't know
A275	meti	female	2021-12-19	student	gumuz	primary	yes	yes,some times	yes,some times	bono or public stand pump	no	river or stream	NO		in bush	yes	no	no	yes	no	bilarzia'	picka biting	yes	no	no	no	yes'	no	no								no				agree	agree	I don't know	yes	I don't know	yes	agree	I don't know	agree
A276	meti	female	2021-12-19	student	gumuz	primary	yes	yes,some times	yes,some times	bono or public stand pump	no	river or stream	NO		in bush	no																														yes	agree	I don't know	agree
A277	meti	female	2021-12-19	student	gumuz	primary	yes	yes,some times	yes,some times	bono or public stand pump	no	river or stream	YES	some times		no																														yes	agree	I don't know	agree
A278	meti	female	2021-12-19	student	gumuz	primary	yes	yes,some times	yes,some times	bono or public stand pump	no	river or stream	YES	all the times		no																														yes	agree	I don't know	agree
A279	meti	female	2021-12-19	student	gumuz	primary	yes	yes,some times	yes,some times	bono or public stand pump	no	river or stream	YES	some times		no																														yes	agree	I don't know	agree
A280	meti	female	2021-12-19	student	gumuz	primary	yes	yes,some times	yes,some times	bono or public stand pump	no	river or stream	YES	some times		no																														yes	agree	I don't know	agree
A281	meti	female	2021-12-19	student	gumuz	primary	yes	yes,some times	yes,some times	bono or public stand pump	no	river or stream	YES	some times		no																														yes	agree	I don't know	agree
A282	meti	female	2021-12-19	student	gumuz	primary	yes	yes,some times	yes,some times	bono or public stand pump	no	river or stream	NO		in bush	no																														no
A283	meti	female	2021-12-19	student	gumuz	primary	yes	no	yes,some times	bono or public stand pump	no	river or stream	YES	all the times		no																														yes	agree	I don't know	agree
A284	meti	male	2021-12-19	student	gumuz	primary	yes	no	yes,some times	bono or public stand pump	no	river or stream	YES	all the times		no																														yes	agree	I don't know	agree
A285	meti	female	2021-12-19	student	oromo	primary	yes	no	yes,some times	bono or public stand pump	no	river or stream	YES	some times		no																														yes	agree	I don't know	agree
A286	meti	female	2021-12-19	student	gumuz	primary	yes	yes,some times	yes,some times	bono or public stand pump	no	river or stream	YES	some times		no																														yes	I don't know	I don't know	agree
A287	meti	female	2021-12-19	student	gumuz	primary	yes	no	yes,some times	bono or public stand pump	no	river or stream	YES	all the times		no																														yes	agree	I don't know	agree
A288	meti	male	2021-12-19	student	gumuz	primary	yes	yes,some times	yes,some times	bono or public stand pump	no	river or stream	YES	some times		no																														yes	agree	I don't know	agree
A289	meti	female	20-27	student	gumuz	primary	yes	yes,some times	yes,some times	bono or public stand pump	no	river or stream	YES	some times		no																														yes	agree	I don't know	agree
A290	meti	male	2021-12-19	student	gumuz	primary	yes	no	yes,some times	bono or public stand pump	no	river or stream	YES	all the times		no																														yes	agree	I don't know	agree
A291	meti	female	2021-12-19	student	gumuz	primary	yes	yes,some times	yes,some times	bono or public stand pump	no	river or stream	YES	some times		no																														yes	agree	I don't know	agree
A292	meti	female	2021-12-19	student	gumuz	primary	yes	yes,some times	yes,some times	bono or public stand pump	no	river or stream	YES	some times		no																														yes	agree	I don't know	agree
A293	meti	female	2021-12-19	student	gumuz	primary	yes	yes,some times	yes,some times	bono or public stand pump	no	river or stream	YES	some times		no																														yes	agree	I don't know	agree
A294	meti	female	2021-12-19	student	gumuz	primary	yes	no	yes,some times	bono or public stand pump	no	river or stream	YES	some times		no																														yes	agree	I don't know	agree
A295	meti	female	2021-12-19	student	gumuz	primary	yes	no	yes,some times	bono or public stand pump	no	river or stream	YES	some times		no																														yes	agree	I don't know	agree
A296	meti	female	2021-12-19	student	oromo	primary	yes	no	yes,some times	bono or public stand pump	no	river or stream	YES	all the times		no																														yes	agree	I don't know	agree
A297	meti	female	2021-12-19	student	oromo	primary	yes	no	yes,some times	bono or public stand pump	no	river or stream	YES	all the times		no																														yes	agree	I don't know	agree
A298	meti	female	2021-12-19	student	oromo	primary	yes	no	yes,some times	bono or public stand pump	no	river or stream	YES	all the times		no																														yes	agree	I don't know	agree
A299	meti	male	20-27	salaried employee	oromo	colleage and above	yes	no	yes,some times	bono or public stand pump	no	river or stream	YES	all the times		no																														no
A300	meti	male	20-27	day laboer	oromo	primary	yes	yes,some times	yes,some times	bono or public stand pump	no	river or stream	YES	some times		no																														no
A301	meti	male	20-27	farmer	gumuz	not formaly educated	yes	yes,some times	yes,some times	bono or public stand pump	no	river or stream	NO		in bush	no																														no
T01	chessega	female	2021-12-19	farmer	gumuz	primary	yes	yes,all the time	yes,some times	bono or public stand pump	no	river or stream	YES	some times		no																														no
T02	chessega	male	28-35	farmer	gumuz	secondary	yes	yes,all the time	yes,all the times	bono or public stand pump	no	river or stream	YES	some times		yes	yes	no	no	no	bilarzia'	eating food longtime aftter cook	no					I don't know	no								no				I don't know	I don't know	I don't know	I don't know	I don't know	no
T03	chessega	male	greater than or equal to 50	farmer	gumuz	primary	yes	yes,all the time	yes,some times	bono or public stand pump	no	river or stream	YES	some times		no																														no
T06	chessega	male	2021-12-19	student	gumuz	primary	yes	yes,some times	yes,some times	bono or public stand pump	no	river or stream	YES	some times	in bush	yes	no	no	no	no	bilarzia'		no						no								no				I don't know	I don't know	I don't know	I don't know	I don't know	yes	agree	I don't know	agree
TO7	chessega	female	20-27	farmer	gumuz	secondary	yes	yes,some times	yes,some times	bono or public stand pump	no	river or stream	YES	some times		yes	no	no	yes	no	bilarzia'		no					I don't know	no								no				I don't know	I don't know	I don't know	I don't know	I don't know	no
T08	chessega	female	2021-12-19	farmer	gumuz	primary	yes	yes,some times	yes,some times	bono or public stand pump	no	river or stream	YES	some times		no																														no
T09	chessega	female	20-27	farmer	gumuz	primary	yes	yes,some times	yes,some times	bono or public stand pump	no	river or stream	YES	some times		no																														no
T12	chessega	female	20-27	student	gumuz	primary	yes	no	yes,some times	bono or public stand pump	no	river or stream	YES	some times		yes	no	no	no	yes	bilarzia'		no					I don't know	no								no				I don't know	I don't know	I don't know	I don't know	I don't know	no
T11	chessega	male	20-27	salaried employee	oromo	colleage and above	yes	yes,some times	yes,all the times	bono or public stand pump	no	river or stream	YES	all the times		no																														no
T14	chessega	female	2021-12-19	student	gumuz	primary	yes	no	yes,some times	bono or public stand pump	no	river or stream	YES	some times		yes	no	no	no	yes	bilarzia'	I didn't know	no					I don't know	no								no				I don't know	I don't know	I don't know	I don't know	I don't know	yes	disagree	I don't know	agree
T17	chessega	male	2021-12-19	student	gumuz	primary	yes	no	yes,some times	bono or public stand pump	no	river or stream	YES	some times		no																														yes	I don't know	I don't know	agree
T18	chessega	female	2021-12-19	student	gumuz	primary	yes	no	yes,some times	bono or public stand pump	no	river or stream	YES	some times		yes	no	no	yes	no	schistosomiasis	I didn't know	no					I don't know	no								yes'	no	yes	disagree	I don't know	I don't know	I don't know	I don't know	I don't know	yes	I don't know	I don't know	agree
T19	chessega	female	2021-12-19	student	gumuz	primary	yes	no	yes,some times	bono or public stand pump	no	river or stream	YES	some times		yes	no	no	no	yes	schistosomiasis	I didn't know	yes	no	no	no	yes'	no	no								yes'	no	yes	agree	I don't know	I don't know	I don't know	yes	I don't know	yes	agree	agree	agree
T20	chessega	female	2021-12-19	student	gumuz	primary	yes	no	yes,some times	bono or public stand pump	no	river or stream	YES	all the times		no																														yes	I don't know	I don't know	agree
T21	chessega	male	2021-12-19	student	gumuz	primary	yes	no	yes,some times	bono or public stand pump	no	river or stream	YES	some times		yes	no	no	no	yes	bilarzia'	I didn't know	no					I don't know	no								yes'	no	yes	agree	I don't know	I don't know	I don't know	yes	I don't know	yes	I don't know	I don't know	agree
T22	chessega	male	2021-12-19	student	gumuz	primary	yes	no	yes,some times	bono or public stand pump	no	river or stream	YES	some times		yes	yes	no	no	no	bilarzia'		yes	no	yes'	no	yes'	no	no								yes'	no	yes	agree	I don't know	I don't know	I don't know	yes	I don't know	yes	I don't know	I don't know	agree
T23	chessega	male	2021-12-19	student	gumuz	primary	yes	no	yes,all the times	bono or public stand pump	no	river or stream	YES	some times		yes	no	no	no	yes	schistosomiasis	I didn't know	no					I don't know	no								no				I don't know	I don't know	I don't know	I don't know	I don't know	yes	I don't know	I don't know	agree
T24	chessega	male	2021-12-19	student	gumuz	primary	yes	no	yes,all the times	bono or public stand pump	no	river or stream	YES	some times		yes	yes	no	no	no	bilarzia'	I didn't know	yes	no	no	no	yes'	no	no								no				I don't know	I don't know	I don't know	I don't know	I don't know	yes	I don't know	I don't know	agree
T25	chessega	male	2021-12-19	student	gumuz	primary	yes	no	yes,all the times	bono or public stand pump	no	river or stream	YES	some times		no																														yes	I don't know	I don't know	agree
T26	chessega	male	2021-12-19	student	gumuz	primary	yes	no	yes,all the times	bono or public stand pump	no	river or stream	YES	some times		no																														yes	I don't know	I don't know	agree
T27	chessega	male	28-35	farmer	gumuz	secondary	yes	yes,some times	yes,all the times	bono or public stand pump	no	river or stream	YES	some times		yes	no	no	yes	no	picka	I didn't know	yes	no	yes'	no	yes'	no	no								no				I don't know	I don't know	I don't know	I don't know	I don't know	no
T29	chessega	male	2021-12-19	student	gumuz	primary	yes	no	yes,all the times	bono or public stand pump	no	river or stream	YES	some times		yes	yes	no	no	no	picka	picka biting	yes	no	yes'	no	yes'	no	no								no				I don't know	I don't know	I don't know	I don't know	I don't know	yes	I don't know	I don't know	agree
T30	chessega	female	2021-12-19	student	gumuz	primary	yes	no	yes,all the times	bono or public stand pump	no	river or stream	NO		in bush	no																														yes	I don't know	I don't know	agree
T32	chessega	female	20-27	student	gumuz	secondary	yes	yes,all the time	yes,some times	bono or public stand pump	no	river or stream	YES	all the times		no																														no
T33	chessega	male	20-27	student	gumuz	secondary	yes	yes,some times	yes,some times	bono or public stand pump	no	river or stream	YES	some times		yes	no	no	yes	no	picka	picka biting	yes	yes	no	no	yes'	no	no								no				I don't know	I don't know	I don't know	I don't know	I don't know	no
T34	chessega	female	20-27	student	gumuz	secondary	yes	yes,some times	yes,some times	bono or public stand pump	no	river or stream	YES	some times		no																														no
T35	chessega	female	2021-12-19	student	gumuz	primary	yes	no	yes,all the times	bono or public stand pump	no	river or stream	YES	all the times		no																														yes	disagree	I don't know	agree
T36	chessega	female	2021-12-19	student	gumuz	primary	yes	no	yes,some times	bono or public stand pump	no	river or stream	NO		in bush	no																														yes	agree	I don't know	agree
T37	chessega	female	2021-12-19	student	gumuz	primary	yes	no	yes,some times	bono or public stand pump	no	river or stream	YES	all the times		no																														yes	I don't know	I don't know	agree
T38	chessega	female	2021-12-19	student	gumuz	primary	yes	no	yes,some times	bono or public stand pump	no	river or stream	YES	all the times		no																														yes	disagree	disagree	agree
T39	chessega	male	2021-12-19	student	gumuz	primary	yes	yes,all the time	yes,all the times	bono or public stand pump	no	river or stream	YES	some times		no																														yes	I don't know	I don't know	agree
T40	chessega	male	28-35	farmer	gumuz	not formaly educated	yes	yes,all the time	yes,all the times	bono or public stand pump	no	river or stream	NO		in bush	no																														no
T41	chessega	male	2021-12-19	student	gumuz	primary	yes	yes,all the time	yes,all the times	bono or public stand pump	no	river or stream	YES	some times		no																														no
T42	chessega	female	2021-12-19	student	gumuz	primary	yes	no	yes,some times	bono or public stand pump	no	river or stream	YES	all the times		no																														yes	agree	I don't know	agree
T43	chessega	female	2021-12-19	student	gumuz	primary	yes	no	yes,some times	bono or public stand pump	no	river or stream	YES	all the times		no																														yes	agree	I don't know	agree
T44	chessega	female	2021-12-19	student	gumuz	primary	yes	yes,some times	yes,some times	bono or public stand pump	no	river or stream	YES	some times		no																														yes	disagree	I don't know	agree
T46	chessega	female	2021-12-19	student	gumuz	primary	yes	yes,some times	yes,some times	bono or public stand pump	no	river or stream	NO		in bush	yes	no	no	no	yes	picka	picka biting	yes	yes	yes'	no	yes'	no	no								no				I don't know	I don't know	I don't know	I don't know	I don't know	yes	agree	agree	agree
T46	chessega	female	2021-12-19	student	gumuz	primary	yes	yes,some times	yes,some times	bono or public stand pump	no	river or stream	YES	all the times		no																														yes	agree	I don't know	agree
T47	chessega	female	2021-12-19	student	gumuz	secondary	yes	yes,some times	yes,some times	bono or public stand pump	no	river or stream	YES	all the times		no																														no
T48	chessega	male	2021-12-19	student	gumuz	secondary	yes	yes,all the time	yes,all the times	bono or public stand pump	no	river or stream	YES	some times		no																														no
T50	chessega	male	20-27	student	gumuz	secondary	yes	yes,some times	yes,all the times	bono or public stand pump	no	river or stream	YES	some times		yes	no	no	no	yes	picka	picka biting	no					I don't know	no								no				I don't know	I don't know	I don't know	I don't know	I don't know	no
T51	chessega	female	2021-12-19	student	gumuz	secondary	yes	no	yes,some times	bono or public stand pump	no	river or stream	YES	all the times		yes	yes	no	yes	yes	picka	picka biting	yes	yes	yes'	yes	yes'	yes	yes'	no	no	no	no	yes	no	yes	no				I don't know	I don't know	I don't know	I don't know	I don't know	yes	I don't know	I don't know	agree
T52	chessega	female	2021-12-19	student	oromo	secondary	yes	no	yes,some times	bono or public stand pump	no	river or stream	YES	all the times		no																														no
T53	chessega	male	2021-12-19	student	gumuz	primary	yes	yes,some times	yes,all the times	bono or public stand pump	no	river or stream	YES	some times		no																														no
T54	chessega	female	20-27	student	gumuz	secondary	yes	yes,some times	yes,some times	bono or public stand pump	no	river or stream	YES	all the times		no																														no
T55	chessega	male	2021-12-19	student	gumuz	secondary	yes	yes,some times	yes,all the times	bono or public stand pump	no	river or stream	YES	some times		yes	no	no	no	yes	picka	picka biting	yes	yes	no	no	yes'	no	no								no				I don't know	I don't know	I don't know	I don't know	I don't know	no
T56	meti	female	20-27	student	gumuz	secondary	yes	yes,some times	yes,all the times	bono or public stand pump	no	river or stream	YES	some times		no																														no
T58	chessega	male	2021-12-19	student	gumuz	secondary	yes	yes,all the time	yes,all the times	bono or public stand pump	no	river or stream	YES	all the times		yes	no	no	yes	yes	picka	picka biting	yes	yes	no	no	no	no	yes'	no	no	no	no	yes	no	yes	yes'	no	yes	disagree	I don't know	I don't know	I don't know	I don't know	I don't know	yes	agree	I don't know	I don't know
T59	chessega	male	28-35	student	gumuz	secondary	yes	yes,all the time	yes,all the times	bono or public stand pump	no	river or stream	YES	some times		no																														no
T60	chessega	male	20-27	student	gumuz	secondary	yes	yes,some times	yes,some times	bono or public stand pump	no	river or stream	YES	all the times		no																														no
T61	chessega	female	20-27	marchant	gumuz	secondary	yes	yes,some times	yes,some times	bono or public stand pump	no	river or stream	YES	some times		no																														no
T62	chessega	male	2021-12-19	student	gumuz	secondary	yes	yes,some times	yes,all the times	bono or public stand pump	no	river or stream	YES	some times		no																														no
T63	chessega	male	20-27	farmer	gumuz	not formaly educated	yes	yes,all the time	yes,all the times	bono or public stand pump	no	river or stream	YES	some times		no																														no
T64	chessega	male	2021-12-19	student	gumuz	secondary	yes	yes,all the time	yes,all the times	bono or public stand pump	no	river or stream	YES	some times		no																														no
T65	chessega	female	2021-12-19	student	gumuz	secondary	yes	yes,some times	yes,some times	bono or public stand pump	no	river or stream	YES	some times		no																														no
T66	chessega	female	2021-12-19	student	gumuz	secondary	yes	yes,all the time	yes,all the times	bono or public stand pump	no	river or stream	YES	all the times		no																														no
T67	chessega	male	20-27	farmer	gumuz	primary	yes	yes,all the time	yes,all the times	bono or public stand pump	no	river or stream	YES	some times		no																														no
T68	chessega	male	20-27	student	others	primary	yes	yes,all the time	yes,all the times	bono or public stand pump	no	river or stream	YES	some times		no																														no
T69	chessega	male	20-27	salaried employee	amhara	colleage and above	yes	no	yes,some times	bono or public stand pump	no	river or stream	YES	all the times		no																														no
T70	chessega	male	20-27	salaried employee	oromo	colleage and above	yes	no	yes,all the times	bono or public stand pump	no	river or stream	YES	all the times		no																														no
T71	chessega	male	20-27	salaried employee	oromo	not formaly educated	yes	yes,all the time	yes,all the times	bono or public stand pump	no	river or stream	YES	some times		no																														no
T72	chessega	female	2021-12-19	farmer	gumuz	secondary	yes	yes,some times	yes,some times	bono or public stand pump	no	river or stream	YES	some times		no																														no
T73	chessega	male	20-27	salaried employee	oromo	secondary	yes	no	yes,some times	bono or public stand pump	no	river or stream	YES	some times		no																														no
T74	chessega	female	20-27	salaried employee	gumuz	colleage and above	yes	no	yes,some times	bono or public stand pump	no	river or stream	YES	all the times		no																														no
T75	chessega	male	20-27	salaried employee	oromo	colleage and above	yes	no	yes,some times	bono or public stand pump	no	river or stream	YES	all the times		no																														no
T76	chessega	male	20-27	farmer	oromo	primary	yes	yes,all the time	yes,all the times	bono or public stand pump	no	river or stream	YES	some times		no																														no
T77	chessega	female	36-43	farmer	gumuz	primary	yes	yes,some times	yes,some times	bono or public stand pump	no	river or stream	YES	some times		no																														no
T78	chessega	male	20-27	salaried employee	oromo	primary	yes	yes,some times	yes,all the times	bono or public stand pump	no	river or stream	YES	some times		no																														no
T79	chessega	female	2021-12-19	student	oromo	primary	yes	no	yes,some times	bono or public stand pump	no	river or stream	YES	some times		no																														no
T80	chessega	female	20-27	farmer	gumuz	primary	yes	yes,some times	yes,some times	bono or public stand pump	no	river or stream	YES	some times		no																														no
T81	chessega	female	20-27	farmer	gumuz	primary	yes	yes,some times	yes,some times	bono or public stand pump	no	river or stream	YES	all the times		no																														no
T82	chessega	female	28-35	farmer	oromo	primary	yes	no	yes,some times	bono or public stand pump	no	river or stream	YES	all the times		yes	yes	no	no	no	picka	picka biting	no					I don't know	yes'	no	no	no	no	no	no	yes	no				I don't know	I don't know	I don't know	I don't know	I don't know	yes	I don't know	I don't know	I don't know
T83	chessega	male	20-27	marchant	oromo	primary	yes	no	yes,some times	bono or public stand pump	no	river or stream	YES	all the times		no																														no
T84	chessega	female	2021-12-19	student	oromo	primary	yes	no	yes,some times	bono or public stand pump	no	river or stream	YES	all the times		no																														no
T85	chessega	male	20-27	farmer	shenasha	primary	yes	yes,all the time	yes,all the times	bono or public stand pump	no	river or stream	YES	some times		no																														no
T86	chessega	female	2021-12-19	student	gumuz	primary	yes	yes,some times	yes,some times	bono or public stand pump	no	river or stream	YES	some times		no																														no
T87	chessega	male	20-27	salaried employee	gumuz	colleage and above	yes	no	yes,some times	bono or public stand pump	no	river or stream	YES	all the times		yes	yes	no	no	no	picka	picka biting	yes	yes	yes'	no	yes'	no	yes'	no	no	no	yes	yes	no	yes	yes'	no	no	agree	disagree	I don't know	I don't know	I don't know	I don't know	no
T88	chessega	male	20-27	salaried employee	oromo	secondary	yes	no	yes,some times	bono or public stand pump	no	river or stream	YES	some times		yes	no	no	no	yes	picka	picka biting	yes	yes	no	no	yes'	no	yes'	no	no	no	no	no	no	yes	no				I don't know	I don't know	I don't know	I don't know	I don't know	no
T89	chessega	female	2021-12-19	student	gumuz	primary	yes	yes,some times	yes,all the times	bono or public stand pump	no	river or stream	YES	some times		no																														no
T90	chessega	male	28-35	farmer	gumuz	primary	yes	yes,some times	yes,some times	bono or public stand pump	no	river or stream	YES	some times		no																														no
T91	chessega	male	2021-12-19	student	oromo	primary	yes	no	yes,some times	bono or public stand pump	no	river or stream	YES	all the times		no																														no
T92	chessega	female	2021-12-19	student	oromo	primary	yes	no	yes,some times	bono or public stand pump	no	river or stream	YES	all the times		no																														no
T93	chessega	female	20-27	marchant	oromo	not formaly educated	yes	no	yes,some times	bono or public stand pump	no	river or stream	YES	all the times		no																														no
T94	chessega	female	20-27	farmer	gumuz	primary	yes	yes,all the time	yes,all the times	bono or public stand pump	no	river or stream	YES	some times		no																														no
T95	chessega	female	28-35	farmer	gumuz	not formaly educated	yes	yes,all the time	yes,all the times	bono or public stand pump	no	river or stream	YES	some times		no																														no
T96	chessega	male	20-27	farmer	oromo	primary	yes	yes,all the time	yes,all the times	bono or public stand pump	no	river or stream	YES	some times		no																														no
T97	chessega	female	28-35	farmer	gumuz	not formaly educated	yes	yes,all the time	yes,all the times	bono or public stand pump	no	river or stream	YES	some times		no																														no
T98	chessega	female	2021-12-19	farmer	gumuz	primary	yes	yes,some times	yes,some times	bono or public stand pump	no	river or stream	YES	some times		no																														no
T31	chessega	male	20-27	marchant	oromo	secondary	yes	no	yes,some times	bono or public stand pump	no	river or stream	YES	all the times		no																														no
T57	chessega	male	20-27	student	gumuz	secondary	yes	yes,some times	yes,all the times	bono or public stand pump	no	river or stream	YES	some times		no																														no
T99	chessega	male	20-27	marchant	oromo	primary	yes	no	yes,some times	bono or public stand pump	no	river or stream	YES	all the times		no																														no
T100	chessega	female	20-27	farmer	gumuz	primary	yes	yes,some times	yes,some times	bono or public stand pump	no	river or stream	YES	some times		no																														no
A101	chessega	male	2021-12-19	student	gumuz	secondary	yes	yes,some times	yes,all the times	bono or public stand pump	no	river or stream	YES	all the times		no																														no
A102	chessega	male	2021-12-19	student	gumuz	secondary	yes	yes,some times	yes,some times	bono or public stand pump	no	river or stream	YES	all the times		yes	no	no	yes	no	bilarzia'	picka biting	yes	no	no	no	yes'	no	yes'	no	no	no	no	no	no	yes	no				I don't know	I don't know	I don't know	I don't know	I don't know	no
A103	chessega	female	2021-12-19	student	gumuz	secondary	yes	yes,some times	yes,some times	bono or public stand pump	no	river or stream	YES	all the times		no																														no
A105	chessega	male	2021-12-19	student	gumuz	secondary	yes	yes,all the time	yes,all the times	bono or public stand pump	no	river or stream	YES	some times		yes	no	no	no	yes	picka	picka biting	yes	no	no	no	yes'	no	no								no				I don't know	I don't know	I don't know	I don't know	I don't know	no
A106	chessega	male	2021-12-19	student	gumuz	secondary	yes	yes,all the time	yes,all the times	bono or public stand pump	no	river or stream	YES	some times		no																														no
A107	chessega	male	20-27	farmer	gumuz	primary	yes	yes,all the time	yes,all the times	bono or public stand pump	no	river or stream	YES	some times		no																														no
A108	chessega	male	28-35	salaried employee	oromo	colleage and above	yes	no	yes,some times	bono or public stand pump	no	river or stream	YES	all the times		yes	no	no	yes	no	picka	picka biting	yes	yes	no	no	no	no	no								no				I don't know	I don't know	I don't know	I don't know	I don't know	no
A109	chessega	female	20-27	salaried employee	amhara	colleage and above	yes	no	yes,some times	bono or public stand pump	no	river or stream	YES	all the times		no																														no
A110	chessega	female	20-27	marchant	oromo	primary	yes	no	yes,some times	bono or public stand pump	no	river or stream	YES	all the times		no																														no
A111	chessega	female	28-35	salaried employee	oromo	colleage and above	yes	no	yes,some times	bono or public stand pump	no	river or stream	YES	all the times		no																														no
A112	chessega	male	2021-12-19	student	gumuz	secondary	yes	yes,all the time	yes,all the times	bono or public stand pump	no	river or stream	YES	some times		no																														no
A113	chessega	male	2021-12-19	student	gumuz	primary	yes	yes,all the time	yes,all the times	bono or public stand pump	no	river or stream	YES	some times		no																														no
A114	chessega	male	28-35	salaried employee	oromo	colleage and above	yes	no	yes,some times	bono or public stand pump	no	river or stream	YES	all the times		no	no	no	no																											no
A115	chessega	male	20-27	salaried employee	oromo	colleage and above	yes	no	yes,some times	bono or public stand pump	no	river or stream	YES	all the times		no																														no
A116	chessega	male	28-35	salaried employee	amhara	colleage and above	yes	yes,some times	yes,all the times	bono or public stand pump	no	river or stream	YES	all the times		no																														no
A117	chessega	female	20-27	student	gumuz	secondary	yes	yes,some times	yes,some times	bono or public stand pump	no	river or stream	YES	all the times		no																														no
A118	chessega	female	20-27	student	gumuz	secondary	yes	yes,some times	yes,some times	bono or public stand pump	no	river or stream	YES	all the times		no																														no
A119	chessega	female	2021-12-19	farmer	shenasha	not formaly educated	yes	yes,some times	yes,some times	bono or public stand pump	no	river or stream	YES	some times		no																														no
A120	chessega	male	2021-12-19	student	gumuz	secondary	yes	yes,all the time	yes,all the times	bono or public stand pump	no	river or stream	YES	some times		no																														no
A121	chessega	male	20-27	student	gumuz	secondary	yes	yes,all the time	yes,all the times	bono or public stand pump	no	river or stream	YES	some times		no																														no
A122	chessega	male	20-27	salaried employee	shenasha	secondary	yes	yes,some times	yes,some times	bono or public stand pump	no	river or stream	YES	some times		no																														no
A123	chessega	male	36-43	salaried employee	oromo	colleage and above	yes	no	yes,some times	bono or public stand pump	no	river or stream	YES	all the times		no																														no
A124	chessega	male	28-35	salaried employee	oromo	colleage and above	yes	no	yes,some times	bono or public stand pump	no	river or stream	YES	all the times		no																														no
A125	meti	male	20-27	student	gumuz	secondary	yes	yes,all the time	yes,all the times	bono or public stand pump	no	river or stream	YES	some times		no																														no
A126	meti	female	20-27	student	gumuz	secondary	yes	yes,some times	yes,some times	bono or public stand pump	no	river or stream	YES	some times		no																														no
A127	meti	female	20-27	student	gumuz	secondary	yes	yes,some times	yes,some times	bono or public stand pump	no	river or stream	YES	some times	in farme	no																														no
A128	meti	male	28-35	salaried employee	shenasha	colleage and above	yes	yes,some times	yes,some times	bono or public stand pump	no	river or stream	YES	all the times		yes	no	no	no	yes	picka	picka biting	yes	yes	no	no	yes'	no	yes'	no	no	no	no	no	no	yes	no				I don't know	I don't know	I don't know	I don't know	I don't know	yes	I don't know	I don't know	agree
A129	meti	male	2021-12-19	student	gumuz	secondary	yes	yes,all the time	yes,all the times	bono or public stand pump	no	river or stream	YES	some times		no																														no
A130	meti	male	28-35	student	gumuz	secondary	yes	yes,all the time	yes,all the times	bono or public stand pump	no	river or stream	YES	some times		no																														no
A131	meti	male	20-27	student	gumuz	secondary	yes	yes,all the time	yes,all the times	bono or public stand pump	no	river or stream	YES	some times		no																														no
A132	meti	male	20-27	farmer	gumuz	not formaly educated	yes	yes,all the time	yes,all the times	bono or public stand pump	no	river or stream	YES	some times		no																														no
A133	meti	male	2021-12-19	student	gumuz	secondary	yes	yes,all the time	yes,all the times	bono or public stand pump	no	river or stream	YES	some times		no																														no
A134	meti	male	2021-12-19	student	gumuz	secondary	yes	yes,all the time	yes,all the times	bono or public stand pump	no	river or stream	YES	some times		no																														no
A135	meti	female	20-27	student	gumuz	secondary	yes	yes,all the time	yes,all the times	bono or public stand pump	no	river or stream	YES	some times		no																														no
A136	meti	female	20-27	student	gumuz	secondary	yes	yes,all the time	yes,all the times	bono or public stand pump	no	river or stream	YES	some times		no																														no
A137	meti	male	2021-12-19	student	gumuz	secondary	yes	yes,all the time	yes,all the times	bono or public stand pump	no	river or stream	YES	some times		no																														no
A138	meti	female	20-27	student	gumuz	primary	yes	yes,some times	yes,some times	bono or public stand pump	no	river or stream	YES	all the times		no																														no
A139	meti	male	20-27	salaried employee	oromo	colleage and above	yes	no	yes,some times	bono or public stand pump	no	river or stream	YES	all the times		yes	no	no	yes	no	picka	picka biting	yes	yes	no	no	yes'	no	no								no				I don't know	I don't know	I don't know	I don't know	I don't know	no
A140	meti	male	20-27	salaried employee	oromo	colleage and above	yes	no	yes,all the times	bono or public stand pump	no	river or stream	YES	all the times		yes	no	no	no	yes	picka	picka biting	yes	yes	no	no	yes'	no	yes'	no	no	no	no	yes	no	yes	yes'	no	yes	agree	I don't know	I don't know	I don't know	I don't know	I don't know	yes	I don't know	I don't know	agree
A141	meti	male	20-27	salaried employee	oromo	colleage and above	yes	no	yes,some times	bono or public stand pump	no	river or stream	YES	some times		no																														no
A142	meti	male	28-35	salaried employee	oromo	colleage and above	yes	no	yes,some times	bono or public stand pump	no	river or stream	YES	some times	in farme	no																														no
A143	meti	male	28-35	farmer	amhara	not formaly educated	yes	yes,some times	yes,some times	bono or public stand pump	no	river or stream	YES	some times		no																														no
A144	meti	male	20-27	student	gumuz	secondary	yes	yes,some times	yes,all the times	bono or public stand pump	no	river or stream	YES	some times		no																														no
A145	meti	female	28-35	farmer	gumuz	not formaly educated	yes	yes,all the time	yes,all the times	bono or public stand pump	no	river or stream	YES	some times		no																														no
A146	meti	female	28-35	farmer	gumuz	not formaly educated	yes	yes,some times	yes,some times	bono or public stand pump	no	river or stream	YES	some times		no																														no
A147	meti	male	28-35	farmer	gumuz	primary	yes	yes,all the time	yes,all the times	bono or public stand pump	no	river or stream	NO		in bush	no																														no
A105	meti	male	2021-12-19	student	gumuz	secondary	yes	yes,all the time	yes,all the times	bono or public stand pump	no	river or stream	YES	some times		no																														no
A148	meti	male	20-27	farmer	oromo	not formaly educated	yes	yes,all the time	yes,all the times	bono or public stand pump	no	river or stream	YES	some times		no																														no
A149	meti	female	28-35	salaried employee	gumuz	colleage and above	yes	no	yes,some times	bono or public stand pump	no	river or stream	NO		in bush	no																														no
A150	meti	male	20-27	farmer	oromo	primary	yes	yes,all the time	yes,all the times	bono or public stand pump	no	river or stream	NO		in bush	no																														no
A151	meti	male	2021-12-19	student	oromo	primary	yes	no	yes,some times	bono or public stand pump	no	river or stream	YES	all the times		no																														no
A152	meti	female	20-27	salaried employee	oromo	colleage and above	yes	no	yes,some times	bono or public stand pump	no	river or stream	YES	all the times		no																														no
A153	meti	female	28-35	salaried employee	gumuz	colleage and above	yes	no	yes,some times	bono or public stand pump	no	river or stream	YES	all the times		yes	yes	no	no	no	bilarzia'	I didn't know	yes	no	yes'	no	no	no	no								no				I don't know	I don't know	I don't know	I don't know	I don't know	no
A154	meti	female	20-27	salaried employee	oromo	colleage and above	yes	no	yes,some times	bono or public stand pump	no	river or stream	YES	all the times		no																														no
A155	meti	female	20-27	farmer	gumuz	not formaly educated	yes	yes,all the time	yes,all the times	bono or public stand pump	no	river or stream	YES	some times		no																														no
A156	meti	male	20-27	student	oromo	colleage and above	yes	yes,all the time	yes,all the times	bono or public stand pump	no	river or stream	YES	some times		no																														no
A157	meti	male	20-27	farmer	gumuz	not formaly educated	yes	yes,all the time	yes,all the times	bono or public stand pump	no	river or stream	YES	all the times		no																														no
A158	meti	male	28-35	marchant	oromo	primary	yes	no	yes,some times	bono or public stand pump	no	river or stream	YES	all the times		no																														no
A159	meti	male	28-35	salaried employee	gumuz	colleage and above	yes	no	yes,some times	bono or public stand pump	no	river or stream	YES	all the times		no																														no
A160	meti	male	28-35	salaried employee	oromo	colleage and above	yes	no	yes,some times	bono or public stand pump	no	river or stream	YES	all the times		no																														no
A161	meti	female	28-35	student	gumuz	primary	yes	yes,all the time	yes,all the times	bono or public stand pump	no	river or stream	YES	some times		no																														no
A162	meti	female	20-27	salaried employee	oromo	colleage and above	yes	no	yes,some times	bono or public stand pump	no	river or stream	YES	all the times		no																														no
A163	meti	male	20-27	salaried employee	gumuz	colleage and above	yes	no	yes,some times	bono or public stand pump	no	river or stream	YES	all the times		yes	no	no	yes	no	picka	picka biting	yes	yes	no	no	yes'	no	yes'	no	no	no	no	yes	no	yes	no				I don't know	I don't know	I don't know	I don't know	I don't know	no
T28	chessega	female	28-35	farmer	gumuz	primary	yes	yes,some times	yes,some times	bono or public stand pump	no	river or stream	YES	some times		no																														no
A165	meti	male	28-35	farmer	oromo	not formaly educated	yes	yes,some times	yes,some times	bono or public stand pump	no	river or stream	YES	some times		no																														no
A162	meti	female	28-35	farmer	gumuz	not formaly educated	no	yes,all the time	yes,all the times	bono or public stand pump	no	river or stream	YES	some times		no																														no
A166	meti	male	28-35	farmer	gumuz	not formaly educated	no	yes,all the time	yes,all the times	bono or public stand pump	no	river or stream	YES	some times		no																														no
A167	meti	male	2021-12-19	student	gumuz	primary	yes	no	yes,all the times	bono or public stand pump	no	river or stream	YES	some times		no																														no
A168	meti	male	20-27	farmer	gumuz	primary	yes	yes,some times	yes,some times	bono or public stand pump	no	river or stream	YES	some times		no																														no
A169	meti	female	28-35	farmer	gumuz	not formaly educated	yes	yes,all the time	yes,all the times	bono or public stand pump	no	river or stream	YES	some times		no																														no
A170	meti	female	20-27	farmer	gumuz	not formaly educated	yes	yes,all the time	yes,all the times	bono or public stand pump	no	river or stream	YES	some times		no																														no
A171	meti	female	28-35	student	gumuz	primary	yes	yes,some times	yes,some times	bono or public stand pump	no	river or stream	YES	some times		no																														no
A172	meti	female	28-35	farmer	gumuz	not formaly educated	no	yes,some times	yes,some times	bono or public stand pump	no	river or stream	YES	some times		no																														no
A174	shumella	female	28-35	farmer	gumuz	primary	yes	yes,some times	yes,some times	bono or public stand pump	no	river or stream	YES	some times		no																														no
A173	shumella	male	2021-12-19	student	gumuz	primary	yes	yes,all the time	yes,all the times	bono or public stand pump	no	river or stream	YES	some times		no																														no
A175	shumella	female	2021-12-19	student	gumuz	primary	yes	yes,all the time	yes,all the times	bono or public stand pump	no	river or stream	YES	some times		no																														no
A176	shumella	male	20-27	salaried employee	gumuz	colleage and above	yes	no	yes,some times	bono or public stand pump	no	river or stream	YES	all the times		no																														no
A177	meti	female	28-35	farmer	oromo	not formaly educated	yes	yes,some times	yes,some times	bono or public stand pump	no	river or stream	YES	all the times		no																														no
A178	shumella	male	2021-12-19	student	gumuz	secondary	yes	yes,all the time	yes,all the times	bono or public stand pump	no	river or stream	NO			no																														no
A179	shumella	female	2021-12-19	student	gumuz	primary	yes	no	yes,some times	bono or public stand pump	no	river or stream	YES	some times		no																														no
A180	shumella	male	2021-12-19	student	gumuz	primary	yes	no	yes,some times	bono or public stand pump	no	river or stream	YES	all the times		no																														no
A181	shumella	female	2021-12-19	student	gumuz	primary	yes	no	yes,some times	bono or public stand pump	no	river or stream	YES	some times		no																														no
A182	shumella	female	28-35	farmer	gumuz	primary	yes	yes,some times	yes,some times	bono or public stand pump	no	river or stream	YES	all the times		no																														no
A183	shumella	female	2021-12-19	student	gumuz	primary	yes	no	yes,all the times	bono or public stand pump	no	river or stream	YES	all the times		no																														no
A184	shumella	male	28-35	farmer	gumuz	secondary	yes	yes,all the time	yes,all the times	bono or public stand pump	no	river or stream	YES	some times		no																														no
A185	shumella	female	20-27	farmer	oromo	not formaly educated	yes	no	yes,some times	bono or public stand pump	no	river or stream	YES	some times		no																														no
A186	shumella	female	20-27	farmer	gumuz	not formaly educated	yes	yes,some times	yes,some times	bono or public stand pump	no	river or stream	YES	some times		no																														no
A187	shumella	female	2021-12-19	student	gumuz	primary	yes	no	yes,some times	bono or public stand pump	no	river or stream	YES	some times		no																														no
A188	shumella	female	28-35	farmer	gumuz	not formaly educated	yes	yes,some times	yes,some times	bono or public stand pump	no	river or stream	YES	some times		no																														no
A189	shumella	male	28-35	farmer	gumuz	not formaly educated	yes	yes,some times	yes,some times	bono or public stand pump	no	river or stream	YES	some times		no																														no
A190	shumella	female	28-35	farmer	gumuz	not formaly educated	yes	yes,some times	yes,some times	bono or public stand pump	no	river or stream	YES	some times		no																														no
A191	shumella	male	28-35	farmer	gumuz	not formaly educated	yes	yes,some times	yes,some times	bono or public stand pump	no	river or stream	YES	some times		no																														no
A192	shumella	male	2021-12-19	student	gumuz	primary	yes	no	yes,some times	bono or public stand pump	no	river or stream	YES	some times		no																														no
A193	shumella	male	2021-12-19	salaried employee	gumuz	not formaly educated	yes	yes,all the time	yes,all the times	bono or public stand pump	no	river or stream	YES	some times		no																														no
A194	shumella	male	2021-12-19	student	gumuz	not formaly educated	no	yes,all the time	yes,all the times	bono or public stand pump	no	river or stream	YES	some times		no																														no
A195	shumella	male	2021-12-19	student	gumuz	primary	yes	no	yes,some times	bono or public stand pump	no	river or stream	YES	some times		no																														no
A196	meti	female	28-35	farmer	oromo	not formaly educated	no	yes,all the time	yes,all the times	bono or public stand pump	no	river or stream	YES	some times		no																														no
A197	shumella	male	20-27	farmer	gumuz	primary	yes	yes,all the time	yes,all the times	bono or public stand pump	no	river or stream	YES	some times		yes	no	no	no	yes	picka	picka biting	yes	yes	no	no	yes'	no	yes'	no	no	no	no	no	no	yes	yes'	no	no	agree	I don't know	I don't know	I don't know	I don't know	I don't know	no
A198	shumella	female	28-35	farmer	gumuz	not formaly educated	no	yes,some times	yes,some times	bono or public stand pump	no	river or stream	YES	some times		no																														no
A199	meti	male	20-27	student	gumuz	secondary	yes	yes,some times	yes,some times	bono or public stand pump	no	river or stream	YES	some times		no																														no
A200	meti	male	2021-12-19	student	gumuz	secondary	yes	yes,some times	yes,some times	bono or public stand pump	no	river or stream	YES	some times		no																														no
T04	chessega	female	2021-12-19	farmer	gumuz	primary	yes	yes,some times	yes,some times	bono or public stand pump	no	river or stream	YES	some times		no																														no
T05	chessega	male	20-27	farmer	gumuz	primary	yes	yes,all the time	yes,all the times	bono or public stand pump	no	river or stream	YES	some times		no																														no
T11	chessega	female	20-27	farmer	gumuz	not formaly educated	no	yes,all the time	yes,all the times	bono or public stand pump	no	river or stream	YES	some times		no																														no
T13	chessega	male	20-27	farmer	gumuz	not formaly educated	no	yes,some times	yes,all the times	bono or public stand pump	no	river or stream	NO		in bush	no																														no
T15	chessega	female	2021-12-19	farmer	gumuz	not formaly educated	no	yes,some times	yes,all the times	bono or public stand pump	no	river or stream	YES	some times		no																														no
T16	shumella	male	20-27	farmer	gumuz	not formaly educated	no	yes,some times	yes,all the times	bono or public stand pump	no	river or stream	YES	some times		no																														no
A201	shumella	female	20-27	farmer	gumuz	not formaly educated	no	yes,all the time	yes,all the times	bono or public stand pump	no	river or stream	YES	some times		no																														no
A202	shumella	male	28-35	salaried employee	amhara	colleage and above	yes	no	yes,some times	bono or public stand pump	no	river or stream	YES	all the times		no																														no
A203	shumella	male	28-35	salaried employee	amhara	colleage and above	yes	no	yes,some times	bono or public stand pump	no	river or stream	YES	all the times		no																														no
A204	shumella	male	28-35	farmer	gumuz	not formaly educated	no	yes,some times	yes,all the times	bono or public stand pump	no	river or stream	NO		in bush	no																														no
A205	shumella	female	2021-12-19	student	gumuz	primary	yes	yes,some times	yes,some times	bono or public stand pump	no	river or stream	YES	some times		no																														no
A206	shumella	female	28-35	farmer	gumuz	not formaly educated	no	yes,all the time	yes,all the times	bono or public stand pump	no	river or stream	NO		in bush	no																														no
A207	shumella	female	20-27	farmer	gumuz	primary	yes	no	yes,some times	bono or public stand pump	no	river or stream	YES	some times		no																														no
A208	shumella	male	2021-12-19	student	gumuz	primary	yes	yes,all the time	yes,all the times	bono or public stand pump	no	river or stream	YES	some times		no																														no
A209	shumella	female	28-35	farmer	gumuz	not formaly educated	no	yes,all the time	yes,all the times	bono or public stand pump	no	river or stream	YES	some times		no																														no
A210	shumella	male	2021-12-19	student	gumuz	primary	yes	yes,some times	yes,some times	bono or public stand pump	no	river or stream	YES	all the times		no																														no
A211	shumella	male	2021-12-19	student	gumuz	primary	yes	yes,some times	yes,all the times	bono or public stand pump	no	river or stream	NO		in bush	no																														no
A212	shumella	female	2021-12-19	student	gumuz	primary	yes	no	yes,some times	bono or public stand pump	no	river or stream	YES	all the times		yes	no	no	no	yes	bilarzia'	I didn't know	no					no	no								no				I don't know	I don't know	I don't know	I don't know	I don't know	no
A213	shumella	female	28-35	marchant	gumuz	primary	yes	no	yes,some times	bono or public stand pump	no	river or stream	YES	all the times		no																														no
A214	shumella	male	2021-12-19	farmer	gumuz	not formaly educated	no	yes,some times	yes,all the times	bono or public stand pump	no	river or stream	YES	some times		no																														no
A215	shumella	female	20-27	marchant	oromo	primary	yes	no	yes,some times	bono or public stand pump	no	river or stream	YES	all the times		no																														no
A216	shumella	male	2021-12-19	student	gumuz	secondary	yes	yes,all the time	yes,all the times	bono or public stand pump	no	river or stream	YES	some times		no																														no
A217	shumella	male	2021-12-19	student	gumuz	secondary	yes	yes,all the time	yes,all the times	bono or public stand pump	no	river or stream	YES	some times		no																														no
A218	shumella	female	2021-12-19	student	gumuz	primary	yes	yes,some times	yes,some times	bono or public stand pump	no	river or stream	NO		in bush	no																														no
A219	shumella	male	2021-12-19	student	gumuz	primary	yes	yes,all the time	yes,all the times	bono or public stand pump	no	river or stream	YES	some times		no																														no
A220	shumella	female	20-27	student	gumuz	primary	yes	yes,some times	yes,some times	bono or public stand pump	no	river or stream	YES	some times		no																														no
A221	shumella	male	20-27	farmer	gumuz	not formaly educated	no	yes,all the time	yes,all the times	bono or public stand pump	no	river or stream	YES	some times		no																														no
A222	shumella	female	20-27	farmer	gumuz	not formaly educated	yes	yes,all the time	yes,all the times	bono or public stand pump	no	river or stream	NO		in bush	no																														no
A223	shumella	male	20-27	student	gumuz	colleage and above	yes	yes,some times	yes,some times	bono or public stand pump	no	river or stream	YES	all the times		no																														no
A224	shumella	female	2021-12-19	student	gumuz	primary	yes	yes,some times	yes,some times	bono or public stand pump	no	river or stream	YES	some times		no																														no
A225	meti	male	2021-12-19	farmer	gumuz	not formaly educated	no	yes,all the time	yes,all the times	bono or public stand pump	no	river or stream	YES	some times		no																														no
A226	meti	female	20-27	farmer	gumuz	not formaly educated	no	yes,some times	yes,some times	bono or public stand pump	no	river or stream	NO		in bush	no																														no
A227	meti	female	2021-12-19	farmer	gumuz	not formaly educated	yes	yes,all the time	yes,all the times	bono or public stand pump	no	river or stream	YES	some times		no																														no
A228	meti	female	28-35	farmer	gumuz	not formaly educated	no	yes,some times	yes,some times	bono or public stand pump	no	river or stream	NO		in bush	no																														no
A229	shumella	male	2021-12-19	student	gumuz	primary	yes	yes,some times	yes,some times	bono or public stand pump	no	river or stream	YES	some times		no																														no
A230	shumella	female	20-27	student	gumuz	primary	yes	yes,some times	yes,some times	bono or public stand pump	no	river or stream	YES	some times		no																														no
A231	shumella	female	20-27	farmer	gumuz	not formaly educated	no	yes,some times	yes,some times	bono or public stand pump	no	river or stream	YES	some times		no																														no
A232	shumella	male	20-27	farmer	gumuz	primary	yes	yes,some times	yes,some times	bono or public stand pump	no	river or stream	NO		in bush	no																														no
A233	meti	female	28-35	farmer	gumuz	not formaly educated	no	yes,some times	yes,some times	bono or public stand pump	no	river or stream	NO		in bush	no																														no
A234	shumella	female	20-27	student	gumuz	primary	yes	yes,some times	yes,some times	bono or public stand pump	no	river or stream	YES	some times		no																														no
A235	shumella	female	28-35	farmer	gumuz	not formaly educated	no	yes,some times	yes,some times	bono or public stand pump	no	river or stream	NO		in bush	no																														no
A336	shumella	female	28-35	student	gumuz	secondary	yes	yes,all the time	yes,all the times	bono or public stand pump	no	river or stream	YES	some times		no																														no
A237	meti	female	20-27	farmer	gumuz	not formaly educated	yes	yes,some times	yes,some times	bono or public stand pump	no	river or stream	YES	some times		no																														no
A238	shumella	male	2021-12-19	student	gumuz	primary	yes	no	yes,all the times	bono or public stand pump	no	river or stream	YES	some times		no																														no
A239	shumella	male	2021-12-19	student	gumuz	primary	yes	no	yes,some times	bono or public stand pump	no	river or stream	YES	some times		no																														no
A240	shumella	male	2021-12-19	student	gumuz	primary	yes	yes,all the time	yes,all the times	bono or public stand pump	no	river or stream	YES	some times		no																														no
A241	shumella	female	20-27	salaried employee	oromo	colleage and above	yes	no	yes,some times	bono or public stand pump	no	river or stream	YES	all the times		no																														no
A242	meti	male	2021-12-19	student	gumuz	primary	yes	yes,all the time	yes,all the times	bono or public stand pump	no	river or stream	YES	some times		no																														no
A243	shumella	male	2021-12-19	student	gumuz	primary	yes	no	yes,some times	bono or public stand pump	no	river or stream	YES	some times		no																														no
A244	shumella	male	2021-12-19	student	gumuz	primary	yes	no	yes,some times	bono or public stand pump	no	river or stream	YES	some times		no																														no
A245	shumella	male	2021-12-19	student	gumuz	primary	yes	no	yes,some times	bono or public stand pump	no	river or stream	YES	all the times		no																														no
A246	shumella	female	2021-12-19	student	gumuz	primary	yes	yes,all the time	yes,all the times	bono or public stand pump	no	river or stream	YES	some times		no																														no
A247	shumella	female	2021-12-19	student	gumuz	primary	yes	no	yes,some times	bono or public stand pump	no	river or stream	YES	some times		no																														no
A248	meti	female	20-27	farmer	gumuz	not formaly educated	no	yes,some times	yes,some times	bono or public stand pump	no	river or stream	YES	some times		no																														no
A249	shumella	female	2021-12-19	student	gumuz	primary	yes	no	yes,some times	bono or public stand pump	no	river or stream	YES	some times		no																														no
A250	shumella	male	20-27	farmer	gumuz	not formaly educated	no	yes,all the time	yes,all the times	bono or public stand pump	no	river or stream	YES	some times		no																														no
A251	shumella	male	2021-12-19	student	gumuz	primary	yes	no	yes,some times	bono or public stand pump	no	river or stream	NO		in bush	no																														no
A252	shumella	male	2021-12-19	student	gumuz	primary	yes	no	yes,some times	bono or public stand pump	no	river or stream	YES	some times		no																														no
A253	shumella	male	2021-12-19	student	gumuz	primary	yes	yes,some times	yes,some times	bono or public stand pump	no	river or stream	YES	some times		no																														no
A254	shumella	male	2021-12-19	student	gumuz	primary	yes	no	yes,some times	bono or public stand pump	no	river or stream	YES	some times		no																														no
A255	shumella	male	2021-12-19	student	gumuz	primary	yes	no	yes,some times	bono or public stand pump	no	river or stream	YES	some times		no																														no
A256	shumella	male	2021-12-19	student	gumuz	primary	yes	yes,some times	yes,all the times	bono or public stand pump	no	river or stream	YES	some times		yes	no	no	no	yes	bilarzia'	I didn't know	yes	no	yes'	no	no	no	no								no				I don't know	I don't know	I don't know	I don't know	I don't know	no
A257	shumella	male	2021-12-19	student	gumuz	primary	yes	yes,some times	yes,some times	bono or public stand pump	no	river or stream	YES	some times		no																														no
A258	shumella	male	2021-12-19	student	gumuz	primary	yes	yes,all the time	yes,some times	bono or public stand pump	no	river or stream	YES	all the times		no																														no
A259	shumella	female	2021-12-19	student	gumuz	primary	yes	no	yes,some times	bono or public stand pump	no	river or stream	YES	all the times		no																														no
A260	shumella	female	2021-12-19	student	gumuz	primary	yes	yes,some times	yes,some times	bono or public stand pump	no	river or stream	YES	some times		no																														no
A264	shumella	male	2021-12-19	student	gumuz	primary	yes	no	yes,some times	bono or public stand pump	no	river or stream	YES	all the times		no																														no
A262	shumella	male	2021-12-19	student	gumuz	primary	yes	no	yes,some times	bono or public stand pump	no	river or stream	YES	all the times		yes	no	no	no	yes	picka	picka biting	yes	yes	no	no	yes'	no	yes'	no	no	no	no	no	no	yes	no				I don't know	I don't know	I don't know	I don't know	I don't know	no
A263	shumella	male	2021-12-19	student	gumuz	primary	yes	yes,all the time	yes,all the times	bono or public stand pump	no	river or stream	YES	some times		no																														no
A264	shumella	female	2021-12-19	student	gumuz	primary	yes	no	yes,some times	bono or public stand pump	no	river or stream	YES	some times		no																														no
A265	shumella	male	28-35	marchant	others	primary	yes	no	yes,some times	bono or public stand pump	no	river or stream	YES	all the times		yes	no	no	no	yes	picka	picka biting	yes	yes	no	no	yes'	no	yes'	no	no	no	no	no	no	yes	no				I don't know	I don't know	I don't know	I don't know	I don't know	no
A266	shumella	male	28-35	farmer	oromo	not formaly educated	yes	yes,some times	yes,some times	bono or public stand pump	no	river or stream	NO		in bush	no																														no
A374	shumella	female	36-43	farmer	gumuz	not formaly educated	yes	yes,some times	yes,some times	bono or public stand pump	no	river or stream	YES	some times		no																														no
A375	shumella	male	greater than or equal to 50	farmer	gumuz	not formaly educated	no	yes,some times	yes,all the times	bono or public stand pump	no	river or stream	NO		in bush	no																														no
A376	shumella	female	36-43	farmer	gumuz	primary	yes	yes,some times	yes,some times	bono or public stand pump	no	river or stream	YES	some times		yes	no	no	no	yes	picka	picka biting	no					no	yes'	no	no	no	no	no	no	yes	no				I don't know	I don't know	I don't know	I don't know	I don't know	no
A328	shumella	male	28-35	farmer	gumuz	not formaly educated	no	yes,some times	yes,some times	bono or public stand pump	no	river or stream	YES	some times		yes	no	no	no	yes	picka	picka biting	no					no	yes'	no	no	no	no	no	no	yes	no				I don't know	I don't know	I don't know	I don't know	I don't know	no
[truncated: 12 more columns]
